# Supplementary material for: Identification, Pathogenicity, and Genetic Diversity of Fusarium spp. Associated with Maize Sheath Rot in Heilongjiang Province, China
Source: Int J Mol Sci. 2022 Sep 16;23(18):10821. doi: 10.3390/ijms231810821 (PMC9501324; doi:10.3390/ijms231810821)
Supplement: Supplementary file 1 [file ijms-23-10821-s001.zip]

Archive with 1 entries (1 files):
- ijms-1891802-supplementary.pdf
